# Supplementary material for: Workplace Mental Health Status Among Academic Staff: Psychological Distress, Burnout, and Organisational Culture at a South African University
Source: Behav Sci (Basel). 2025 Oct 16;15(10):1410. doi: 10.3390/bs15101410 (PMC12562238; doi:10.3390/bs15101410)
Supplement: Supplementary file 1 [file behavsci-15-01410-s001.zip]

Archive with 1 entries (1 files):
- behavsci-3833542-supplementary.pdf
